# Supplementary material for: Therapy of Organophosphate Poisoning via Intranasal Administration of 2-PAM-Loaded Chitosomes
Source: Pharmaceutics. 2022 Dec 19;14(12):2846. doi: 10.3390/pharmaceutics14122846 (PMC9781263; doi:10.3390/pharmaceutics14122846)
Supplement: Supplementary file 1 [file pharmaceutics-14-02846-s001.zip]

Archive with 1 entries (1 files):
- pharmaceutics-2029033-supplementary.pdf
